# Supplementary material for: Genome-Wide Association Studies (GWAS) and Transcriptome Analysis Reveal Male Heterogametic Sex-Determining Regions and Candidate Genes in Northern Snakeheads (Channa argus)
Source: Int J Mol Sci. 2024 Oct 10;25(20):10889. doi: 10.3390/ijms252010889 (PMC11507226; doi:10.3390/ijms252010889)
Supplement: Supplementary file 1 [file ijms-25-10889-s001.zip › Table S1.xlsx]

## Sheet: Snps
Table S1. Results of the GWAS analysis including significant SNP loci, p-values, and candidate genes.
SNP	Chr	BP	P
Chr03:11363773	3	11363773	4.88747e-11	ID=EVM0022341
Chr03:11365459	3	11365459	4.88747e-11	ID=EVM0022341
Chr03:11365460	3	11365460	4.88747e-11	ID=EVM0022341
Chr03:11366574	3	11366574	6.33054e-13	ID=EVM0022341
Chr03:11370849	3	11370849	4.88747e-11	ID=EVM0022341
Chr03:11373554	3	11373554	5.84544e-10	ID=EVM0022341
Chr03:11377656	3	11377656	1.78786e-19	ID=EVM0022341
Chr03:11380890	3	11380890	7.48107e-23	ID=EVM0022341
Chr03:11383669	3	11383669	7.48107e-23	ID=EVM0022341
Chr03:11391531	3	11391531	2.71916e-35	ID=EVM0022341
Chr03:11391712	3	11391712	2.71916e-35	ID=EVM0022341
Chr03:11391732	3	11391732	8.12747e-27	ID=EVM0022341
Chr03:11392486	3	11392486	2.71916e-35	ID=EVM0022341
Chr03:11392583	3	11392583	2.71916e-35	ID=EVM0022341
Chr03:11392978	3	11392978	2.71916e-35	ID=EVM0022341
Chr03:11397593	3	11397593	7.37555e-36	ID=EVM0022341
Chr03:11397604	3	11397604	7.37555e-36	ID=EVM0022341
Chr03:11399715	3	11399715	3.32621e-27	ID=EVM0022341
Chr03:11399743	3	11399743	4.68396e-20	ID=EVM0022341
Chr03:11399797	3	11399797	1.10086e-10	ID=EVM0022341
Chr03:11399880	3	11399880	7.29502e-20	ID=EVM0022341
Chr03:11400068	3	11400068	1.21376e-34	ID=EVM0022341
Chr03:11400497	3	11400497	8.07418e-36	ID=EVM0022341
Chr03:11403306	3	11403306	7.37555e-36	ID=EVM0022341
Chr03:11404058	3	11404058	3.78341e-27	ID=EVM0022341
Chr03:11404155	3	11404155	1.28222e-51	ID=EVM0022341
Chr03:11405472	3	11405472	5.36782e-23	ID=EVM0022341
Chr03:11405586	3	11405586	3.40527e-35	ID=EVM0022341
Chr03:11405757	3	11405757	2.34879e-26	ID=EVM0022341
Chr03:11406993	3	11406993	3.40527e-35	ID=EVM0022341
Chr03:11407114	3	11407114	3.40527e-35	ID=EVM0022341
Chr03:11407139	3	11407139	3.40527e-35	ID=EVM0022341
Chr03:11407262	3	11407262	3.40527e-35	ID=EVM0022341
Chr03:11407683	3	11407683	5.85095e-29	ID=EVM0022341
Chr03:11407687	3	11407687	5.85095e-29	ID=EVM0022341
Chr03:11408931	3	11408931	4.95966e-28	ID=EVM0022341
Chr03:11409416	3	11409416	1.06753e-41	ID=EVM0022341
Chr03:11413115	3	11413115	1.05246e-15	ID=EVM0022341
Chr03:11413116	3	11413116	1.05246e-15	ID=EVM0022341
Chr03:11415030	3	11415030	1.17324e-43	ID=EVM0022341
Chr03:11417518	3	11417518	3.40527e-35	ID=EVM0022341
Chr03:11417532	3	11417532	3.40527e-35	ID=EVM0022341
Chr03:11417761	3	11417761	3.40527e-35	ID=EVM0022341
Chr03:11418349	3	11418349	3.33027e-28	ID=EVM0022341
Chr03:11420356	3	11420356	1.21376e-34	ID=EVM0022341
Chr03:11422060	3	11422060	3.03536e-36	ID=EVM0022341
Chr03:11424210	3	11424210	3.03536e-36	ID=EVM0022341
Chr03:11425990	3	11425990	3.03536e-36	ID=EVM0022341
Chr03:11426016	3	11426016	3.03536e-36	ID=EVM0022341
Chr03:11426568	3	11426568	9.59363e-15	ID=EVM0022341
Chr03:11426938	3	11426938	3.62439e-35	ID=EVM0022341
Chr03:11427917	3	11427917	1.43402e-39	ID=EVM0022341
Chr03:11429535	3	11429535	1.01147e-22	ID=EVM0022341
Chr03:11433767	3	11433767	3.78341e-27	ID=EVM0022341
Chr03:11435085	3	11435085	2.57191e-15	ID=EVM0022341
Chr03:11436454	3	11436454	6.00804e-24	ID=EVM0022341
Chr03:11436543	3	11436543	1.43402e-39	ID=EVM0022341
Chr03:11437354	3	11437354	3.78335e-27	ID=EVM0022341
Chr03:11438824	3	11438824	1.01147e-22	ID=EVM0022341
Chr03:11439973	3	11439973	2.97207e-36	ID=EVM0022341
Chr03:11442088	3	11442088	2.14546e-19	ID=EVM0022341
Chr03:11442249	3	11442249	2.71912e-35	ID=EVM0022341
Chr03:11442558	3	11442558	1.11491e-34	ID=EVM0022341
Chr03:11442588	3	11442588	1.11491e-34	ID=EVM0022341
Chr03:11442995	3	11442995	1.06176e-36	ID=EVM0022341
Chr03:11442997	3	11442997	1.06176e-36	ID=EVM0022341
Chr03:11443104	3	11443104	1.17254e-34	ID=EVM0022341
Chr03:11443336	3	11443336	1.04665e-17	ID=EVM0022341
Chr03:11443351	3	11443351	3.72784e-18	ID=EVM0022341
Chr03:11443413	3	11443413	4.9215e-35	ID=EVM0022341
Chr03:11446269	3	11446269	9.2689e-22	ID=EVM0022341
Chr03:11446370	3	11446370	2.99387e-14	ID=EVM0022341
Chr03:11446376	3	11446376	2.12655e-13	ID=EVM0022341
Chr03:11446758	3	11446758	5.586e-33	ID=EVM0022341
Chr03:11446773	3	11446773	5.586e-33	ID=EVM0022341
Chr03:11446774	3	11446774	5.586e-33	ID=EVM0022341
Chr03:11446790	3	11446790	5.586e-33	ID=EVM0022341
Chr03:11446813	3	11446813	3.78322e-27	ID=EVM0022341
Chr03:11446832	3	11446832	1.50072e-22	ID=EVM0022341
Chr03:11446833	3	11446833	1.50072e-22	ID=EVM0022341
Chr03:11446838	3	11446838	1.50072e-22	ID=EVM0022341
Chr03:11446873	3	11446873	1.50072e-22	ID=EVM0022341
Chr03:11446889	3	11446889	1.50072e-22	ID=EVM0022341
Chr03:11446911	3	11446911	1.50072e-22	ID=EVM0022341
Chr03:11446912	3	11446912	1.50072e-22	ID=EVM0022341
Chr03:11446913	3	11446913	1.50072e-22	ID=EVM0022341
Chr03:11446959	3	11446959	2.71916e-35	ID=EVM0022341
Chr03:11447277	3	11447277	1.28222e-51	ID=EVM0022341
Chr03:11447377	3	11447377	5.36744e-23	ID=EVM0022341
Chr03:11447405	3	11447405	5.36743e-23	ID=EVM0022341
Chr03:11447935	3	11447935	2.97235e-22	ID=EVM0022341
Chr03:11447962	3	11447962	8.42772e-40	ID=EVM0022341
Chr03:11447978	3	11447978	8.42772e-40	ID=EVM0015303
Chr03:11448071	3	11448071	2.71916e-35	ID=EVM0015303
Chr03:11448603	3	11448603	2.71912e-35	ID=EVM0015303
Chr03:11448825	3	11448825	5.46049e-38	ID=EVM0015303
Chr03:11450837	3	11450837	6.00955e-13	ID=EVM0015303
Chr03:11450917	3	11450917	5.47922e-13	ID=EVM0015303
Chr03:11450987	3	11450987	3.92383e-27	ID=EVM0015303
Chr03:11451219	3	11451219	4.9215e-35	ID=EVM0015303
Chr03:11451522	3	11451522	1.21376e-34	ID=EVM0015303
Chr03:11456265	3	11456265	1.74841e-24	ID=EVM0015303
Chr03:11456266	3	11456266	1.74841e-24	ID=EVM0015303
Chr03:11456424	3	11456424	1.17324e-43	ID=EVM0015303
Chr03:11456528	3	11456528	4.8762e-36	ID=EVM0015303
Chr03:11456586	3	11456586	5.9032e-22	ID=EVM0015303
Chr03:11456628	3	11456628	2.71919e-35	ID=EVM0015303
Chr03:11456638	3	11456638	2.71919e-35	ID=EVM0015303
Chr03:11456664	3	11456664	2.3188e-22	ID=EVM0015303
Chr03:11456711	3	11456711	3.03536e-36	ID=EVM0015303
Chr03:11458276	3	11458276	2.71911e-35	ID=EVM0015303
Chr03:11458807	3	11458807	6.38936e-20	ID=EVM0015303
Chr03:11459325	3	11459325	2.75679e-26	ID=EVM0015303
Chr03:11459721	3	11459721	2.71916e-35	ID=EVM0015303
Chr03:11459754	3	11459754	1.14031e-21	ID=EVM0015303
Chr03:11459764	3	11459764	1.14031e-21	ID=EVM0015303
Chr03:11459774	3	11459774	1.14031e-21	ID=EVM0015303
Chr03:11459850	3	11459850	3.55543e-30	ID=EVM0015303
Chr03:11461472	3	11461472	2.18771e-39	ID=EVM0015303
Chr03:11462628	3	11462628	2.71918e-35	ID=EVM0015303
Chr03:11462629	3	11462629	2.71918e-35	ID=EVM0015303
Chr03:11462743	3	11462743	4.9215e-35	ID=EVM0015303
Chr03:11462749	3	11462749	4.9215e-35	ID=EVM0015303
Chr03:11462753	3	11462753	4.9215e-35	ID=EVM0015303
Chr03:11462780	3	11462780	4.9215e-35	ID=EVM0015303
Chr03:11463043	3	11463043	3.78341e-27	ID=EVM0015303
Chr03:11463047	3	11463047	3.78341e-27	ID=EVM0015303
Chr03:11463730	3	11463730	6.47079e-19	ID=EVM0015303
Chr03:11464541	3	11464541	3.7834e-27	ID=EVM0015303
Chr03:11464557	3	11464557	3.7834e-27	ID=EVM0015303
Chr03:11464559	3	11464559	2.71911e-35	ID=EVM0015303
Chr03:11464560	3	11464560	2.71911e-35	ID=EVM0015303
Chr03:11464574	3	11464574	2.71911e-35	ID=EVM0015303
Chr03:11464640	3	11464640	1.11491e-34	ID=EVM0015303
Chr03:11464646	3	11464646	1.11491e-34	ID=EVM0015303
Chr03:11464653	3	11464653	1.11491e-34	ID=EVM0015303
Chr03:11464667	3	11464667	3.78329e-27	ID=EVM0015303
Chr03:11464684	3	11464684	3.78329e-27	ID=EVM0015303
Chr03:11464691	3	11464691	5.58604e-33	ID=EVM0015303
Chr03:11464726	3	11464726	7.51964e-21	ID=EVM0015303
Chr03:11464738	3	11464738	4.39309e-24	ID=EVM0015303
Chr03:11464771	3	11464771	7.51964e-21	ID=EVM0015303
Chr03:11464772	3	11464772	7.51964e-21	ID=EVM0015303
Chr03:11464778	3	11464778	7.51964e-21	ID=EVM0015303
Chr03:11464783	3	11464783	7.51964e-21	ID=EVM0015303
Chr03:11464952	3	11464952	4.11738e-17	ID=EVM0015303
Chr03:11465693	3	11465693	4.9215e-35	ID=EVM0015303
Chr03:11465731	3	11465731	2.71916e-35	ID=EVM0015303
Chr03:11465746	3	11465746	2.71916e-35	ID=EVM0015303
Chr03:11466186	3	11466186	2.97207e-36	ID=EVM0015303
Chr03:11466741	3	11466741	4.74323e-37	ID=EVM0015303
Chr03:11466749	3	11466749	4.74323e-37	ID=EVM0015303
Chr03:11466755	3	11466755	6.61705e-31	ID=EVM0015303
Chr03:11466790	3	11466790	4.74323e-37	ID=EVM0015303
Chr03:11466802	3	11466802	4.74323e-37	ID=EVM0015303
Chr03:11466811	3	11466811	4.74323e-37	ID=EVM0015303
Chr03:11467272	3	11467272	4.61644e-14	ID=EVM0015303
Chr03:11467296	3	11467296	8.27e-16	ID=EVM0015303
Chr03:11467919	3	11467919	2.71918e-35	ID=EVM0015303
Chr03:11467931	3	11467931	2.71918e-35	ID=EVM0015303
Chr03:11471549	3	11471549	8.42772e-40	ID=EVM0015303
Chr03:11472900	3	11472900	1.95391e-15	ID=EVM0015303
Chr03:11473160	3	11473160	9.49307e-16	ID=EVM0015303
Chr03:11473499	3	11473499	9.29818e-20	ID=EVM0015303
Chr03:11474358	3	11474358	1.10422e-17	ID=EVM0015303
Chr03:11474462	3	11474462	9.29818e-20	ID=EVM0015303
Chr03:11474484	3	11474484	9.29818e-20	ID=EVM0015303
Chr03:11474558	3	11474558	9.29818e-20	ID=EVM0015303
Chr03:11474700	3	11474700	9.29818e-20	ID=EVM0015303
Chr03:11475072	3	11475072	9.29818e-20	ID=EVM0015303
Chr03:11475285	3	11475285	9.29818e-20	ID=EVM0015303
Chr03:11475516	3	11475516	9.29818e-20	ID=EVM0015303
Chr03:11475629	3	11475629	9.29818e-20	ID=EVM0015303
Chr03:11475679	3	11475679	9.29818e-20	ID=EVM0015303
Chr03:11475849	3	11475849	9.29818e-20	ID=EVM0015303
Chr03:11476094	3	11476094	9.29818e-20	ID=EVM0015303
Chr03:11476212	3	11476212	9.29818e-20	ID=EVM0015303
Chr03:11476222	3	11476222	9.29818e-20	ID=EVM0015303
Chr03:11476287	3	11476287	9.29818e-20	ID=EVM0015303
Chr03:11476342	3	11476342	9.29818e-20	ID=EVM0015303
Chr03:11476687	3	11476687	3.7874e-14	ID=EVM0015303
Chr03:11476831	3	11476831	9.29818e-20	ID=EVM0015303
Chr03:11476878	3	11476878	9.29818e-20	ID=EVM0015303
Chr03:11476933	3	11476933	9.29818e-20	ID=EVM0015303
Chr03:11477014	3	11477014	9.29818e-20	ID=EVM0015303
Chr03:11477451	3	11477451	9.29818e-20	ID=EVM0015303
Chr03:11477713	3	11477713	9.29818e-20	ID=EVM0015303
Chr03:11477938	3	11477938	9.29818e-20	ID=EVM0015303
Chr03:11478146	3	11478146	9.29818e-20	ID=EVM0015303
Chr03:11478241	3	11478241	3.48513e-18	ID=EVM0015303
Chr03:11478344	3	11478344	9.29818e-20	ID=EVM0015303
Chr03:11479138	3	11479138	9.29818e-20	ID=EVM0015303
Chr03:11479500	3	11479500	9.29818e-20	ID=EVM0015303
Chr03:11479718	3	11479718	9.29818e-20	ID=EVM0015303
Chr03:11479750	3	11479750	9.29818e-20	ID=EVM0015303
Chr03:11480060	3	11480060	3.61534e-12	ID=EVM0015303
Chr03:11480202	3	11480202	9.29818e-20	ID=EVM0015303
Chr03:11480283	3	11480283	9.29818e-20	ID=EVM0015303
Chr03:11480326	3	11480326	9.29818e-20	ID=EVM0015303
Chr03:11480572	3	11480572	9.29818e-20	ID=EVM0015303
Chr03:11480593	3	11480593	9.29818e-20	ID=EVM0015303
Chr03:11480793	3	11480793	9.29818e-20	ID=EVM0015303
Chr03:11481309	3	11481309	9.29818e-20	ID=EVM0015303
Chr03:11481545	3	11481545	9.29818e-20	ID=EVM0015303
Chr03:11481556	3	11481556	9.29818e-20	ID=EVM0015303
Chr03:11481603	3	11481603	9.29818e-20	ID=EVM0015303
Chr03:11481956	3	11481956	7.29345e-20	ID=EVM0015303
Chr03:11482147	3	11482147	9.29818e-20	ID=EVM0015303
Chr03:11482505	3	11482505	9.29818e-20	ID=EVM0015303
Chr03:11482529	3	11482529	9.29818e-20	ID=EVM0015303
Chr03:11482921	3	11482921	9.29818e-20	ID=EVM0015303
Chr03:11483107	3	11483107	9.29818e-20	ID=EVM0015303
Chr03:11483537	3	11483537	1.52947e-15	ID=EVM0015303
Chr03:11483803	3	11483803	9.29818e-20	ID=EVM0015303
Chr03:11485627	3	11485627	1.12124e-17	ID=EVM0015303
Chr03:11485965	3	11485965	9.29818e-20	ID=EVM0015303
Chr03:11485998	3	11485998	9.29818e-20	ID=EVM0015303
Chr03:11486149	3	11486149	9.29818e-20	ID=EVM0015303
Chr03:11486809	3	11486809	9.29818e-20	ID=EVM0015303
Chr03:11487268	3	11487268	9.29818e-20	ID=EVM0015303
Chr03:11487632	3	11487632	9.29818e-20	ID=EVM0015303
Chr03:11487691	3	11487691	9.29818e-20	ID=EVM0015303
Chr03:11487869	3	11487869	9.29818e-20	ID=EVM0015303
Chr03:11488077	3	11488077	9.29818e-20	ID=EVM0015303
Chr03:11488857	3	11488857	1.70089e-15	ID=EVM0015303
Chr03:11489987	3	11489987	9.29818e-20	ID=EVM0015303
Chr03:11490155	3	11490155	9.29818e-20	ID=EVM0015303
Chr03:11490229	3	11490229	9.29818e-20	ID=EVM0015303
Chr03:11490319	3	11490319	9.29818e-20	ID=EVM0015303
Chr03:11490481	3	11490481	9.29818e-20	ID=EVM0015303
Chr03:11490569	3	11490569	9.29818e-20	ID=EVM0015303
Chr03:11491098	3	11491098	9.29818e-20	ID=EVM0015303
Chr03:11491126	3	11491126	9.29818e-20	ID=EVM0015303
Chr03:11491432	3	11491432	9.29818e-20	ID=EVM0015303
Chr03:11493959	3	11493959	9.29818e-20	ID=EVM0015303
Chr03:11494147	3	11494147	9.29818e-20	ID=EVM0015303
Chr03:11498363	3	11498363	9.29818e-20	ID=EVM0015303
Chr03:11499013	3	11499013	9.29818e-20	ID=EVM0015303
Chr03:11499054	3	11499054	9.29818e-20	ID=EVM0015303
Chr03:11499112	3	11499112	9.29818e-20	ID=EVM0015303
Chr03:11500000	3	11500000	9.29818e-20	ID=EVM0015303
Chr03:11500048	3	11500048	9.29818e-20	ID=EVM0015303
Chr03:11500714	3	11500714	9.29818e-20	ID=EVM0015303
Chr03:11500720	3	11500720	9.29818e-20	ID=EVM0015303
Chr03:11500988	3	11500988	6.76343e-18	ID=EVM0015303
Chr03:11501260	3	11501260	9.29818e-20	ID=EVM0015303
Chr03:11501765	3	11501765	9.29818e-20	ID=EVM0015303
Chr03:11501864	3	11501864	9.29818e-20	ID=EVM0015303
Chr03:11502779	3	11502779	9.29818e-20	ID=EVM0015303
Chr03:11503306	3	11503306	9.29818e-20	ID=EVM0015303
Chr03:11503802	3	11503802	9.29818e-20	ID=EVM0015303
Chr03:11503841	3	11503841	9.29818e-20	ID=EVM0015303
Chr03:11503853	3	11503853	9.29818e-20	ID=EVM0015303
Chr03:11503909	3	11503909	9.29818e-20	ID=EVM0015303
Chr03:11520817	3	11520817	6.19069e-13	ID=EVM0015303
Chr03:11521927	3	11521927	7.37105e-16	ID=EVM0015303
Chr03:11533984	3	11533984	1.26375e-16	ID=EVM0015303
Chr03:11534599	3	11534599	1.26375e-16	ID=EVM0015303
Chr03:11543911	3	11543911	2.57097e-10	ID=EVM0015303
Chr03:11545150	3	11545150	1.77912e-10	ID=EVM0015303
Chr03:11545682	3	11545682	3.45851e-12	ID=EVM0015303
Chr03:11545913	3	11545913	1.77912e-10	ID=EVM0015303
Chr03:11546841	3	11546841	1.77912e-10	ID=EVM0015303
Chr03:11547598	3	11547598	1.09219e-09	ID=EVM0015303
Chr03:11548953	3	11548953	1.22517e-11	ID=EVM0015303
Chr03:11550987	3	11550987	1.09219e-09	ID=EVM0015303
Chr03:11552164	3	11552164	5.34972e-10	ID=EVM0022102
Chr03:11554193	3	11554193	1.09219e-09	ID=EVM0022102
Chr03:11555296	3	11555296	1.09219e-09	ID=EVM0022102
Chr03:11555658	3	11555658	1.09208e-11	ID=EVM0022102

## Sheet: InDels
Table S1. Results of the GWAS analysis including significant InDel loci, p-values, and candidate genes.
INDEL
Chr03:11390043	Chr	BP	P
Chr03:11399816	3	11390043	5.77611e-33	ID=EVM0022341
Chr03:11400087	3	11399816	5.21705e-16	ID=EVM0022341
Chr03:11406839	3	11400087	1.40577e-33	ID=EVM0022341
Chr03:11407017	3	11406839	3.45452e-33	ID=EVM0022341
Chr03:11407126	3	11407017	3.35671e-33	ID=EVM0022341
Chr03:11408952	3	11407126	3.35671e-33	ID=EVM0022341
Chr03:11439968	3	11408952	5.68988e-26	ID=EVM0022341
Chr03:11439969	3	11439968	9.86986e-34	ID=EVM0022341
Chr03:11441536	3	11439969	9.86986e-34	ID=EVM0022341
Chr03:11446769	3	11441536	1.49401e-27	ID=EVM0022341
Chr03:11446848	3	11446769	5.61146e-25	ID=EVM0022341
Chr03:11450957	3	11446848	2.19434e-20	ID=EVM0022341
Chr03:11450971	3	11450957	7.12074e-27	ID=EVM0015303
Chr03:11456611	3	11450971	7.12074e-27	ID=EVM0015303
Chr03:11458871	3	11456611	5.49363e-33	ID=EVM0015303
Chr03:11459669	3	11458871	7.69778e-15	ID=EVM0015303
Chr03:11463750	3	11459669	9.56252e-34	ID=EVM0015303
Chr03:11464649	3	11463750	1.40577e-33	ID=EVM0015303
Chr03:11465694	3	11464649	1.25943e-33	ID=EVM0015303
Chr03:11473470	3	11465694	1.80987e-34	ID=EVM0015303
Chr03:11473474	3	11473470	1.57679e-19	ID=EVM0015303
Chr03:11476482	3	11473474	1.57679e-19	ID=EVM0015303
Chr03:11480069	3	11476482	1.57679e-19	ID=EVM0015303
Chr03:11484287	3	11480069	1.42149e-12	ID=EVM0015303
Chr03:11489074	3	11484287	1.57679e-19	ID=EVM0015303
Chr03:11490124	3	11489074	8.34353e-17	ID=EVM0015303
Chr03:11504330	3	11490124	1.57679e-19	ID=EVM0015303
Chr03:11519292	3	11504330	1.37082e-17	ID=EVM0015303
Chr03:11522300	3	11519292	2.11939e-12	ID=EVM0015303
Chr03:11534256	3	11522300	3.38613e-15	ID=EVM0015303
	3	11534256	1.37082e-17	ID=EVM0015303
