# Supplementary material for: Genome-Wide Association Studies (GWAS) and Transcriptome Analysis Reveal Male Heterogametic Sex-Determining Regions and Candidate Genes in Northern Snakeheads (Channa argus)
Source: Int J Mol Sci. 2024 Oct 10;25(20):10889. doi: 10.3390/ijms252010889 (PMC11507226; doi:10.3390/ijms252010889)
Supplement: Supplementary file 1 [file ijms-25-10889-s001.zip › Table S2.xlsx]

## Sheet: Sheet1
Table S2. Results of the differentially expressed genes including female, male and super-male gonads within candidate sex determination region.
#ID	gene name	XX-F-1	XX-F-2	XX-F-3	XY-M-1	XY-M-2	XY-M-3	YY-M-1	YY-M-2	YY-M-3
EVM0021288	Id2	118.72	100.944	94.9194	25.5326	32.409	24.6967	35.5738	12.5517	23.849
EVM0024574	uncharacterized protein	0	0	0	30.8024	13.8383	23.158	7.35919	13.462	18.5025
EVM0022102	uncharacterized protein	22.0501	14.2287	20.0226	5.80674	9.54826	17.9412	17.462	5.37841	3.44086
EVM0003465	Klf11	4.65661	3.54757	3.33466	8.20574	21.4447	19.9212	12.4304	16.8932	14.8541
EVM0027137	Dnajc30	56.9094	52.4821	58.373	27.3738	35.3988	28.2534	24.8843	15.1963	23.2749
EVM0026210	Kidins220	5.36875	4.97056	4.73546	18.8198	20.6654	19.3471	14.98	20.6984	18.3188
EVM0008815	Itgb1bp1	2.86275	2.4875	2.58085	8.34059	10.3613	6.73656	8.82898	9.46259	6.4167
EVM0013222	Sox11	13.3838	14.1498	13.3486	1.28383	0.82561	1.29566	0.404848	0.368739	0.374172
EVM0022341	uncharacterized protein	4.89744	4.08291	4.16981	0.197744	0	0	0.149245	0.231346	0.207633
EVM0011871	Asap2	20.4856	18.704	19.9387	10.7477	8.54219	10.5362	10.2231	15.9512	15.2036
EVM0002842	Grhl1	0.514232	1.12209	0.726287	0.11245	0.435341	0.306598	0.235896	0.186828	0.207981
EVM0024132	Ywhaq	333.302	328.459	351.988	261.235	272.83	322.675	333.729	209.983	178.933
EVM0009221	Mboat2	6.84818	7.77108	7.67418	7.06124	6.81122	8.31249	7.25923	7.70139	5.91064
EVM0026721	IAH1	38.0927	38.5893	30.0374	26.9788	26.2541	34.0909	31.8015	26.566	27.9236
EVM0022755	Cmpk2	0.413421	0.358907	2.81122	33.7619	54.3889	36.1224	28.9969	19.4202	36.4155
EVM0016285	uncharacterized protein	0.164159	0.410668	0.236845	16.0242	10.1629	13.4458	8.5718	20.5707	10.3212
EVM0021149	Cpsf3	8.31814	7.50607	9.45076	10.0444	6.03065	9.18812	15.9697	9.60246	6.07346
EVM0022494	Adam17	31.5839	38.5965	35.2208	25.3186	26.2372	30.1304	30.8763	47.8814	29.1864
EVM0009322	uncharacterized protein	0	0.112353	0	0	0	0.013373	0	0	0
EVM0015303	Rnf144a	22.8253	16.0067	16.6432	7.42279	22.8289	33.8903	32.2955	11.6656	7.54938
EVM0014421	Rsad2	3.37527	3.98748	20.3815	53.236	77.4732	65.0428	57.3371	34.629	67.2711
