# Supplementary material for: Genome-Wide Association Studies (GWAS) and Transcriptome Analysis Reveal Male Heterogametic Sex-Determining Regions and Candidate Genes in Northern Snakeheads (Channa argus)
Source: Int J Mol Sci. 2024 Oct 10;25(20):10889. doi: 10.3390/ijms252010889 (PMC11507226; doi:10.3390/ijms252010889)
Supplement: Supplementary file 1 [file ijms-25-10889-s001.zip › Table S3.xlsx]

## Sheet: Sheet1
Table S3. Sex-specific markers and primer sequences derived from sex-specific sequences in northern snakehead.
Markers	Primer sequences (5′ to 3′)	Amplified fragments (bp)
Cas-1	TTCAGGCTGTCATGATTG	175
	ATGCTCTACTTCTCGTAC	145
Cas-2	GTGTATGTATCAGCCTCG	245
	ATTATGTTGTCAGTAATC	210
