# Supplementary material for: Genome-Wide Association Studies (GWAS) and Transcriptome Analysis Reveal Male Heterogametic Sex-Determining Regions and Candidate Genes in Northern Snakeheads (Channa argus)
Source: Int J Mol Sci. 2024 Oct 10;25(20):10889. doi: 10.3390/ijms252010889 (PMC11507226; doi:10.3390/ijms252010889)
Supplement: Supplementary file 1 [file ijms-25-10889-s001.zip › Table S4.xlsx]

## Sheet: Sheet1
Table S4. Information of quantitative polymerase chain reaction on 10 genes.
Primer name	Sequence (5'~3')		Efficiency	r2
CA-Amh-DL	F:	CAGCAGTTTGACTCTGTTTGGA;	100.542	0.999
	R:	GACTTTCAACTTCCAAGATTAGCA
CA-Amhr2-DL	F:	GCGTGGAGGGTCATACT;	100.357	0.999
	R:	TGAAATACAAACTGGAGGAG
CA-Ar-DL	F:	GAACCGCTACACCACTCT;	104.243	0.996
	R:	TCCATCAACCGCCCACT
CA-Cyp17a-DL	F:	CACATCTGTCGCTTCCTCAAAC;	99.423	0.986
	R:	GTAGTGGGGACCAAGGTAGAGC
CA-Dmrt1-DL	F:	ATAGCCGAGAGGCAGCGAGT;	99.124	0.983
	R:	GGCAGACAGAACAACTGGACTACA
CA-Bmp15-DL	F:	TAGGTCAGTGGCACCCTTCAGT;	97.355	0.999
	R:	GCTGGTTTTGCGTTTGTAGTTG
CA-Cyp19a1a-DL	F:	TGTTCCAGGTCCTTCCTT;	99.367	0.996
	R:	GACTCTGACAATATCTCCGTAC
CA-Er-DL	F:	TCTGATTCTTCGGGTGG;	99.654	0.998
	R:	CTGAACTGCCTCTGGGT
CA-Figla-DL	F:	TTCAGACGGACTAAGGACGGCT;	106.367	0.993
	R:	GCCATCATCACTGTCAGCATCC
CA-Foxl2-DL	F:	AGGTTGGCAAAACAGCATTAGA;	105.763	0.986
	R:	TGTCGGTGGGGGTCTGAA
